# Supplementary material for: Biochemical Characterization of Putative Adenylate Dimethylallyltransferase and Cytokinin Dehydrogenase from Nostoc sp. PCC 7120
Source: PLoS One. 2015 Sep 16;10(9):e0138468. doi: 10.1371/journal.pone.0138468 (PMC4574047; doi:10.1371/journal.pone.0138468)
Supplement: S1 Fig — List of all IPT sequences used in this analysis in a FASTA format. (TXT) [file pone.0138468.s001.txt]

>34266|Olucimarinus
ESPRMPSPPRVIVIVGPTGSGKSRLAVELARALGGDVINADALQFHDSLPICTARVREDE
MEGVRHHLVGCVKYGEYFDVRAFRARAGSIVRECVGEGRSVIVVGGSNYYAQALVSDSLM
DVRDREEEECISDKSFIDDIGPNGGRRTAAEDGTVGVDASTAYARLAEVDPESAQRLHPN
DIRRVRRYLEIFDTTGERPSDVFKRERTMKKFVSQFDVLGCRTIFIALKCDSKVLDEILR
ARVLSMVENGLVDELEQFARCHGVESPDGARGDVRQAIGYAEWMPYLQAKVKMDSTPCVD
SELASMRDEAIEATVRHTCRLSRRQQSRLTTFAKQYGWPVRFVDVSDSLSKFCSERAAFK
DSWYANVVHRALELCEHEDVVELDSGNSSKQVAVHTCEACGKTLRGEIEWRAHLNGRRHR
KASANARKRQRLEFGTKHPRLGRQ*
>3723|Olucimarinus
TRRAKVLVVTGPTAIGKSAVAIAMARARRERRDAREVEIVSCDSVQIYRGLDVGSGKVGA
RELEACAHHMLSALDPRARDGSGEYDANAYYDEAVNVIDDIHRRGRDAVVVGGAGMYLKW
LTDGKPSAPGSTPETREAAERAVGEARARGGWREAVELLTRAGDAETGKTLSENDWYRLT
RAYEIVRTSGQSVKAFARENPEARFDFRCFFLSSPRVELYRKIDARVEGMFVDGIMDEAA
WLLNAGIAPGENVPARSIGYRQAMEYLAKARAKEIKVDDASLLELVNEIQMLNRAYAKRQ
FTWFRGESRYAWINVDDDRDAVARRILSEFDRDEHRAGGEEIGDLSKD
>410898|Smoellendorffii
MSSSGASKTRARRVIVISGPTAVGKSRLALALAQRLNGEIVSADSVQVYRGLDVGSAKTP
LEEREGVPHHLLDIVDPTDEDSTCNSLEYTAGAFFDDARRATYEVTSRGQVPIVVGGTGL
YLRWYLNGKPGTPKESPEITAQVDAEVSALQKAGDWDGALEILEKAGDVLTAKSLTRNDW
YRLRRALSIIKASGQPRTRFSLGQKPEANSDVKEDINSASVTAPETDYDFLCYFLYRRRI
DLYRAIDARCEEMLAAENAESGRGILAEASWLLDLRIQPGSSPPSRAIGYRQAMEYLNEC
RCAGGVSSEEHFLKFLSSFQQASRNYARRQLTWFRNEPLFQWIDASQPLEKILDFLTDDY
SRPADVKIESRVVLSPEAIAKKELSLLKSYVAKNKIFVSSSACIPPILEWIKRTQIQASP
CQDQATNSLAFAAS*
>A5GI07
MPHTSPETEAQRDSNAPLVVVLLGPTASGKTALALELAERFDLEIINVDSRQLYQEMSVG
TAKPSPEQQARIRHHLLDLRPPDQPITLQEFQEEALQAVNQSLAKRGAAFLVGGSGLYLK
ALTAGLRPPAVAPQPALRRQLAQLGQPLCHQLLNTADPEAAVRIASADALRTQRALEVLY
ATGAPMSRQTSASPPPWRVLELGLNPLDLRQRISARTQALYSQGLVEETRQLRERYGPEL
PLLQTIGYGEALQVLAGDLSRPAAIAHTTRRTQQFAKRQRTWFRRQHQPHWLPDDNPLNE
AGRLIEAGLG
>A8G7E1
MSSYPTPVIILIGPTASGKTELAIKIAEYFKTSIHNIDSRQIYKFMDIGTAKPSKDQQKK
IKHFLIDIEEPINQINVQQFQKIAQKSIKREINQDNLPFLVGGSGLYMNSITKGFFIPDI
PPQNNLRIQLEELGQKKCWELLNNCDPLSTKNISFADRIRTIRALEVFYVTGKPLSTLKV
QNPPNWKVLELGLDRDNLKERILQRTKNIFLSGIIEETNHLISKYGFDLPILETIGYREA
KDVLKNHSTIDKAIELTTTKTIQFAKRQKTWFRNKNNPIWLNNKNLLKDAIIKIESFLS
>A9BD80
MSSSKPLIIVLLGPTASGKTALGIEIAEHLGLEIHNVDSRQVYMDMDIGTAKPSQEQQKR
IRHFLIDLKPPNEKMTMHDFHKTARVSLDNALNKTNVGLLVGGSGLYLKALTSGLCPPSI
PPESSFRKQLHDIGQEQCYQLLQSCDPLSAKTIAPSDSVRTTRALEVFYATGQSKTSLQS
SKPPPWRLLELGLNPSNLNDRIAQRTENIFQNGLIEETEHLIGKFGKELPLLNTIGYAEA
SQMIDGKLPLNDAIFQTNKRTKQFAKRQKTWFRGQHNPKWLNEKNPLSEALSLIHNVIR
>AT1G25410.1|Athaliana
MQQLMTLLSPPLSHSSLLPTVTTKFGSPRLVTTCMGHAGRKNIKDKVVLITGTTGTGKSR
LSVDLATRFFPAEIINSDKMQIYKGFEIVTNLIPLHEQGGVPHHLLGQFHPQDGELTPAE
FRSLATLSISKLISSKKLPIVVGGSNSFNHALLAERFDPDIDPFSPGSSLSTICSDLRYK
CCILWVDVLEPVLFQHLCNRVDQMIESGLVEQLAELYDPVVDSGRRLGVRKTIGVEEFDR
YFRVYPKEMDKGIWDLARKAAYEETVKGMKERTCRLVKKQKEKIMKLIRGGWEIKRLDAT
AAIMAELNQSTAKGEGKNGREIWEKHIVDESVEIVKKFLLEV*
>AT1G68460.1|Athaliana
MTELNFHLLPIISDRFTTTTTTSPSFSSHSSSSSSLLSFTKRRRKHQPLVSSIRMEQSRS
RNRKDKVVVILGATGAGKSRLSVDLATRFPSEIINSDKIQVYEGLEITTNQITLQDRRGV
PHHLLGVINPEHGELTAGEFRSAASNVVKEITSRQKVPIIAGGSNSFVHALLAQRFDPKF
DPFSSGSCLISSDLRYECCFIWVDVSETVLYEYLLRRVDEMMDSGMFEELSRFYDPVKSG
LETRFGIRKAIGVPEFDGYFKEYPPEKKMIKWDALRKAAYDKAVDDIKRNTWTLAKRQVK
KIEMLKDAGWEIERVDATASFKAVMMKSSSEKKWRENWEEQVLEPSVKIVKRHLVQN*
>AT2G27760.1|Athaliana
MMMLNPSNGGIEGEKMKKKAKVVVIMGPTGSGKSKLAVDLASHFPVEIINADAMQIYSGL
DVLTNKVTVDEQKGVPHHLLGTVSSDMEFTARDFRDFTVPLIEEIVSRNHIPVLVGGTHY
YIQAVVSKFLLDDAAEDTEECCADVASVVDQDMVVESVFGRDDLSHGYELLKELDPVAAN
RIHPNNHRKINQYLSLHASRGVLPSKLYQGKTAENWGCINASRFDYCLICMDAETAVLDR
YVEQRVDAMVDAGLLDEVYDIYKPGADYTRGLRQSIGVREFEDFLKIHLSETCAGHLTSL
SNDDKVMKENLRKILNFPKDDKLRIMLEEAIDRVKLNTRRLLRRQKRRVSRLETVFGWNI
HYIDATEYILSKSEESWNAQVVKPASEIIRCFLETETESGRDPTSGKSIERDLWTQYVCE
ACGNKILRGRHEWEHHKQGRTHRKRTTRHKNSQTYKNREVQEAEVN*
>AT3G19160.1|Athaliana
MQNLTSTFVSPSMIPITSPRLRLPPPRSVVPMTTVCMEQSYKQKVVVIMGATGSGKSCLS
IDLATRFSGEIVNSDKIQFYDGLKVTTNQMSILERCGVPHHLLGELPPDDSELTTSEFRS
LASRSISEITARGNLPIIAGGSNSFIHALLVDRFDPKTYPFSSETSISSGLRYECCFLWV
DVSVSVLFEYLSKRVDQMMESGMFEELAGFYDPRYSGSAIRAHGIHKTIGIPEFDRYFSL
YPPERKQKMSEWDQARKGAYDEAVQEIKENTWRLAKKQIERIMKLKSSGWDIQRLDATPS
FGRSSREIWDNTVLDESIKVVKRFLVKDKV*
>AT3G23630.1|Athaliana
MKFSISSLKQVQPILCFKNKLSKVNVNSFLHPKEKVIFVMGATGSGKSRLAIDLATRFQG
EIINSDKIQLYKGLDVLTNKVTPKECRGVPHHLLGVFDSEAGNLTATQYSRLASQAISKL
SANNKLPIVAGGSNSYIEALVNHSSGFLLNNYDCCFIWVDVSLPVLNSFVSKRVDRMMEA
GLLEEVREVFNPKANYSVGIRRAIGVPELHEYLRNESLVDRATKSKMLDVAVKNIKKNTE
ILACRQLKKIQRLHKKWKMSMHRVDATEVFLKRNVEEQDEAWENLVARPSERIVDKFYNN
NNQLKNDDVEHCLAASYGGGSGSRAHNMI*
>AT3G63110.1|Athaliana
MIMKISMAMCKQPLPPSPTLDFPPARFGPNMLTLNPYGPKDKVVVIMGATGTGKSRLSVD
IATRFRAEIINSDKIQVHQGLDIVTNKITSEESCGVPHHLLGVLPPEADLTAANYCHMAN
LSIESVLNRGKLPIIVGGSNSYVEALVDDKENKFRSRYDCCFLWVDVALPVLHGFVSERV
DKMVESGMVEEVREFFDFSNSDYSRGIKKAIGFPEFDRFFRNEQFLNVEDREELLSKVLE
EIKRNTFELACRQREKIERLRKVKKWSIQRVDATPVFTKRRSKMDANVAWERLVAGPSTD
TVSRFLLDIASRRPLVEASTAVAAAMERELSRCLVA*
>AT4G24650.1|Athaliana
MKCNDKMVVIMGATGSGKSSLSVDLALHFKAEIINSDKMQFYDGLKITTNQSTIEDRRGV
PHHLLGELNPEAGEVTAAEFRVMAAEAISEITQRKKLPILAGGSNSYIHALLAKSYDPEN
YPFSDHKGSICSELKYDCCFIWIDVDQSVLFEYLSLRLDLMMKSGMFEEIAEFHRSKKAP
KEPLGIWKAIGVQEFDDYLKMYKWDNDMDKWDPMRKEAYEKAVRAIKENTFQLTKDQITK
INKLRNAGWDIKKVDATASFREAIRAAKEGEGVAEMQRKIWNKEVLEPCVKIVRSHLDQP
INYYYYYFYLLKRFLSLN*
>AT5G19040.1|Athaliana
MKPCMTALRQVIQPLSLNFQGNMVDVPFFRRKDKVVFVMGATGTGKSRLAIDLATRFPAE
IVNSDKIQVYKGLDIVTNKVTPEESLGVPHHLLGTVHDTYEDFTAEDFQREAIRAVESIV
QRDRVPIIAGGSNSYIEALVNDCVDFRLRYNCCFLWVDVSRPVLHSFVSERVDKMVDMGL
VDEVRRIFDPSSSDYSAGIRRAIGVPELDEFLRSEMRNYPAETTERLLETAIEKIKENTC
LLACRQLQKIQRLYKQWKWNMHRVDATEVFLRRGEEADEAWDNSVAHPSALAVEKFLSYS
DDHHLEGANILLPEISAVPPLPAAVAAISR*
>AT5G20040.1|Athaliana
MVIGSGVFLTRTCYLRLQPPSLVLRRRFCAATTACSVPLNGNKKKKSEKEKVIVISGPTG
AGKSRLAMELAKRLNGEIISADSVQVYKGLDVGSAKPSDSDRKVVPHHLIDILHPSQDYS
VGQFYDDGRQATKDILNRGRVPIVTGGTGLYLRWFMYGKPDVPKPSPEVIAEAHDMLVGF
QTEYNWDAAVELVVNAGDPKASSLPRNDWYRLRRSLEILKSTGSPPSSFRIPYDSFRVNL
VAPDADDFLEDGSSADISIQNIETDLDYDFLCFFLSSPRVALYRSIDFRCEDMLSGPNGV
LSEARWLLDLGLLPNSNPATRAIGYRQAMEYLLQCRRYEGESSPREFYAFLNKFQTASRN
FAKRQMTWFRCEPMYHWLNASKPLDSILQCIYDAYESEAEMVEIPESLRMSKDVRDSREA
SELKGYRSKNRHFVRREDCSSVLEWIRSEGCKSEASCVESAIA*
>B0CG28
MTPGLIVICGPTATGKSSLALALARRLGAPILSADSRQVYRGFDIGTAKPSVTDQEDVPH
YLIDICDPTETLTVADYQEQAQALIAQFHTEGQTPILVGGTGLYIRAIVEGLKIPRVPPQ
LELRSQLQSQGQVQIYQWLQQVDPPAAQKIHAHDQVRTLRALEVFYTTGIPLSAQQGKNP
PSYPILQIGLDISDLDQHTDIIQQRTAAMVEQGWLTEVQKLIDHYGVELPLLATLGYQEM
KAYLHQQITLEEATAQTILHTRQFAKRQRTWFRANSGIHWFDATNSDLLSLVWKDIQGQP
WL
>B0JIS0
MWNSIIQFYQTNKDWIDNLLSGALVTVVLAIIGFIWWYREQKRKVRIIEPSLPFTKIAPN
SNVIPIIYKRDEKDKSPLADHNIIYQHRMADRNFTNELLQNLEENRWLIILGPTGIGKTR
EAAEVAQRLNHEGWTVLVLKLGEWLERPENNQLEAIGTDRKLLFFLDDLNSYMRRSLEVE
QNPQAKDSPLAAINIPLQERLLKTLEAYENHCTRPEEVRVIATARDEKEPELPGQPSEWD
KLQWNKYPKLWNRFHLVELPSPEDGAIVELLQDTIPQTNIKAETDYSSIAACNDSTFRNV
VENLVRLDNRQLPLNPANYQATLRGNWQKRYQDAIKRDTLAKYIYAAVDLLRQCNVSLEP
FIVEPTARFIAKGNMWQQLWYRWKIKQSLADLIARENILEPRDGQIEAKGKQVELNDYLR
PLKQLIWQLFKQKPE
>B0JN42
MTTSSLPILIVICGATATGKSSLALQLAEKFNSVILSADSRQIYREFNIGTAKPSLEECQ
RIPHYLIDICDPQDNFTLAQYQEQAEDLINNLHYSPLFLVGGTGLYIKSIVKGLKIPRVS
PQADLRRQLQALGQSYLYQILTQVDEEAAKKIHPHDQVRTLRALEVFYLTGKPISSQQGE
NPPTYPILQIGLDCSPESLGKRITVRTDQMIARGLVAEVQNLGDKYGWDLPLLQTLGYAE
IKQYLLGEISLEQAIDLIILHTRQFAKRQRTWFRADADIIWFPVDKENLLESVEREIILF
LEGLSRPDIKTHHPD
>B1X0D2
MSRGLIVICGATATGKTALALEIAQSLNSIIISADSRQVYREFDIGTAKPTPAEQDLIPH
YLIDICDPRETLTLAEYQEKAQSLIDKNLTNFPLLVGGTGLYIKSIVKGLKIPRVAPQPR
LRFQLEALGQQQCYQILQQVDTISSQKIHPNDQVRTLRALEVFYVTGIPISQQQGENPPT
YPIVQIGLDCSTEELKRRIEIRTKKMLEMGFVEEVEKLVKKYGWELPLFKTLGYAEILNY
LQGKLSLSEAEREIILHTRQFAKRQRTWFRAYPEIEWFDTTSPDLVENVFSKLTETLGLL
N
>B1XKE8
MTAPLIVICGATATGKSGLALKLAEKLDAVILSADSRQIYKEFDIGTAKPTPAEQQSIPH
YLIDICEPTETLTLAEYQAQAQALIAQFHAEQKPVLLVGGTGLYIKAITKGLKIPRVAPQ
PDLRQQFTDLGQAYSYQLLRQVDPEVCQKIHPNDQVRTLRALEVFYVTGEPISSQQGENS
PTYSILEIGLDCAPDHLDQRIRQRTQQMVDQGFVAEVERLGKKYGWDLPLLNTLGYAEFR
DYVRGQGTLEEAIANTVLHTRQFAKRQRTWFRANPDIHWLDNTAPDLLEQALNLITQQ
>B7K612
MNTPLIVICGATATGKSGLALTLAQRLDSIIISADSRQVYREFDIGTAKPTHAEQDLVPH
YLIDICSPTQTFTVADYQDKVTKLLQSTPCLSPSLLVGGTGLYIKSIVRGLKIPRVAPQP
QLRQELEALGQAQCYAMLNQVDSLGAHKIHPHDQVRTLRALEVFYVTGVPISQQQGEYPP
TYPILQIGLDSTPDALEKRIEQRTQMMLTMGLVKEVETLMEKYGSDLPLLNTLGYAEIKE
YLQGKMSLDQAKAAIILHTRQFAKRQRTWFRSYREIQWFDPTSVNFLDNVWMTIQQFLA
>GSVIVT01011886001|Vvinifera
MKLPVPTGYHPYCSKVQTLPLIPAIKPTFRRSGWARMDSTVRRNRTKHKVVVIMGATGTG
KSKLSIDLATRFPAEIINSDKIQIYSGLDITTNKIQMHERQGVPHHLLGDFDSSHAEITP
SQFRSVAAAAISDISSRRKLPVLAGGSNSFIHALLVDRFDSESDPFNGSDSVSTELRYRC
CFLWVDVSFAVLSDYLSKRVDEMLGSGMLEELAKFYDPDEDESRPKTGLRKAIGVPEFDR
HFRNFEEAVKAIKDNTCHLAKKQIEKILRMRGAGWDLKRLDATEAFRVLLSSDSGKKSSE
IWEKQVVEPSVKFVRRFLEE*
>GSVIVT01014230001|Vvinifera
MPLLRSPPFFFVRSRRLFGTTCSVSGTKKKNKEKVIVISGPTGAGKSRLALELAKRLNGE
IISADSVQVYRGLDVGSAKPSLMDRKEVPHHLVDILHPSEDYSVGQFFEDAREKTRDILN
SERVPIVAGGTGLYLRWFIYGKPDVPKASREIASEVYSELMDLQRNGDWDAAVQLVVKAG
DSKAQSLAANDWYRLRRSLEIIKSSGSPPSAFHVPYDSFREQPSSVDHSHDVNSSSDGSK
ENKSKELDFEFICFFLSSQRLELYRSIDLRCEDMLLGSDGILSEARWLLDNGLLPNSNSA
TRAIGYRQAMEYLVTCREQGGRSSPQEFYAFLSEFQKASRNFAKRQMTWFRNELIYHWLD
ASRPLEMVLNFIHDAYYDQTGKLVVPKSLSMKKDMSNNREIKELKAYRTKNRHFINREDC
SDILDWIWRTQQ*
>GSVIVT01017885001|Vvinifera
MRTILSACKQAQTPLLDISGLNMELFNPRRRKEKVVFVIGATGTGKSKLSIDLATRFPSE
IINSDKMQVYKGLHIVTNKVTEEECRGVPHHLLGIADPNTNFTAMDFCHHASLAIQSITA
RNRHPIIAGGSNSFIEALVTDVPEFKSRYECCFLWVDVSLPVLHRFVSERVDRMLEAGLV
EEVRRIFDPEADYSRGIRRAIGVPEMDQFLRGERIVGDKIAAQYLRKAIAKIKENTCKLA
CSQLDKIHRLQNIRGWKIHRLDATEAFLKRGDDAEEAWEKHVAGPSMDIVGCFLRHQDCV
PNIVVPVPVPSTAIIGSTVPMTAVAAASH*
>GSVIVT01025775001|Vvinifera
MGSTGSGKSRLSIDIASHYLGEVINSDKMQVYKGLDIITNKMAESDRRGVPHHLIGEVEP
DVDFTAEDFCMAATSAIERIVEQGRVPIIVGGSNSFVEALVQNPSVEFKSRYEPCFIWLN
VAPPILDTYLSKRVDDMVRGGLVEEVKAVFSPNLDYKRGIYRSIGVPEMDAYLRADRMVG
YIERETLLKEAIDDIKANTCKLASKQVGKIETLRNKLGWNMHQIDTTPVFEKCGEEADAA
WEMLVKKPTFGIIDSFLT*
>GSVIVT01031386001|Vvinifera
MEGDNGGQKVENPNPNPNKTKVVVIMGATGSGKSKLAIDLASHFPIEIINSDSMQVYQGL
DVLTNKVPLHEQNGVPHHLLGTISSNVEFTSKDFRDSAIPLIDDIISRNNLPVLVGGTNY
YIQALVSPFLLDDSAEEMDESSVHDHPGGNNRNYKLDSKRGGSCSGYDRLKDLDPVAANR
IHPNDHRKINQYLGLYARTGVLPSKLFQGKAMENWGRVDNFKYRCCFICVDAALPILDGY
VGQRVDSMIDAGLLDEVYDIYSLNADYTRGLRQAIGVREFEDFLKVLLSEGGHDKENGLL
KGNVREILKSSNNDQHNILLQEAIERVKANTRRLVRRQKRRFNRLQSLFGWDIHYVDATE
SSSCNPSASWAADVVEPSVKIIRSFLRDDASSIPDLEGRNGAEGLKSINRDLWTQYICKA
CGDRVLRGLHEWEQHKQGRGHRKRISRSRNLQSSCLTEQQQQQLLRHEASKPRK*
>GSVIVT01034295001|Vvinifera
MLMCKQTQPLLSMPPGGLTMAVSSHRWLKEKVAVVMGATGTGKSRLSIDPATRFPAEIVN
SHKMQVYEGLDIITNKITEEEQPGAPHHHLGIAHPNVDFTASDFRDMASLSIESILGGRR
LPIIVGGSNSYIDARYECCFLWVDVSRPVLHSFVSKRVDKMVGNGMVEEVEQLFYPNADY
TRGIRRAIGVPELDLYFPTGFLDEEARAKVLQEAVHEIKANTCKLACRQLEGIHRLKNLR
KWKIHRLDATEVFLKHDREADEAWEKLVARPSTMMVAQFLYSVGATRVATEEMVRNAALL
LLCDLVGDDV*
>LOC_Os01g49390.1|Osativa
MAAAAVAGVGRDGSFASQKRPRRVSVRMERSRVGDGCCCSCSGRGGVASTTAVRPSTGMV
VIVGATGTGKTKLSIDAAQELAGEVVNADKIQLYDGLDVTTNKVSLADRRGVPHHLLGAI
RAEAGELPPSSFRSLAAAAAAGIASRGRVPVVAGGSNSLIHALLADPIDAAPRDPFADAD
VGYRPALRFPCCLLWVDVDDDVLDEYLDRRVDDMVGEGMVEELEEYFATTSASERASHAG
LGKAIGVPELGDYFAGRKSLDAAIDEIKANTRVLAARQVGKIRRMADVWGWPIRRLDATA
TIRARLSGAGRAAEAAAWERDVRGPGLAAMRQFVGRADFNAAAVDQLAARSRRQCLRGGM
VAG*
>LOC_Os01g73760.1|Osativa
MAHLAASAAPLPSADPDAGEESSHSPPPPEKGLRKVVVVMGATGAGKSRLAVDLASHFAG
VEVVSADSMQVYGGLDVLTNKVPLHEQKGVPHHLLSVIDPSVEFTCRDFRDHAVPIIEGI
LDRGGLPVIVGGTNFYIQALVSPFLFDDMAQDIEGLTLNDHLDEIGLDNDDEAGLYEHLK
KIDPVAAQRIHPNNHRKIKRYLELYESTGALPSDLFQGQATEKWGRPSNSRFDCCFLWLD
ADLHVLDRYVNERVDCMIDDGLLDEVCNIYDREATYTQGLRQAIGVREFDEFFRFYFARK
ETGEIKMDSCTTMAGLHDDNLKGLLDEAVSQLKANTRRLVRRQRRRLHRLNKYFEWNLRH
IDATEAFYGATADSWNMKVVKPCVDIVRDFLSDDTILASRDGSSVTGSPRMSSRELWTQY
VCEACDNRVLRGTHEWEQHKQGRCHRKRVQRLKQKASTVISL*
>LOC_Os03g24240.1|Osativa
MEYHVGGVIGQSPKPKVVFVLGATATGKSKLAISIAERFGGEVINSDKIQVHDGFPIITN
KVTEEERAGVPHHLLGVLHPDADFTAEDFRREAAAAVARVLAAGRLPVVAGGSNTYVEAL
VEGGGGAFRAAHDCLFLWTDVAPGLLRWYTAARVDDMVRRGLVGEARAGFVDGAGAADYY
TRGVRRAIGIPEMHGYLLAERSGGEAADDGELAAMLDGAVREIKANTYRLAATQVAKIRR
LSALDGWDVRRVDATVVVARMAEGAPHRETWEAVVWKPCEEMVGRFLEASAAVDDDDNAA
AGSPAALAPMTAACRLRAQLVQLQY*
>LOC_Os03g24440.1|Osativa
MEHCNGIAAVGRWLSTKPKVIFVLGATATGKSKLAIRLAARFDGEVINSDKIQAHDGFPV
ITNKVTDEERAGVAHHLLGGVSPDADFTAEDFRREAAAAVARVHAAGRLPVVAGGSNIYV
EALVAGGGGAFLAAYDCLFLWTDVAPDLLRWYTAARVDDMVRRGLVGEARAGFDAGADYT
RGVRRAIGLPEMHGYLLAEREGGAGAEDDDDLLAGMLEAAVREIKDNTFRLTVSQVAKIR
RLSALPGWDVRRVDATAVVARMAEGAPHGETWREVVWEPCEEMVSRFLETPAAAAAVVAN
GKVDVNVGDAAAGVPEAAAAAVVAAGVV*
>LOC_Os03g59570.1|Osativa
MQAYMAVAAAPAPPASLTLLPRTTTVIRDRERFDAAVPVAPLVLRHGAGVKHKAVVVMGA
TGTGKSRLAVDLALRFGGEVINSDKMQIHSGLDVVTNKVTEEECAGVPHHLISVARPDDE
FTAADFRREAARAAAGAVERGRLPIIAGGSNSYVEELVEGDGRAFRERYECCFLWVDVDL
EVLRGFVARRVDEMCRRGLVREVAAAFDPRRTDYSRGIWRAIGVPELDAYLRSRGDGADE
EERARMLAAAVAEIKLNTFRLACRQHRKIERLDRMWRARRVDATEVFRRRGHAADDAWQR
LVAAPCIDAVRSFLFEDQERSSIAAGKPPLFAAGKATSGNISVFASAAAAMAAAAAI*
>LOC_Os05g24660.1|Osativa
MEGSRGDKGKVVVVMGATATGKSKLAIDLALRFGGEVINSDKIQVHDGLDVVTNKVTDEE
RAGVPHHLIGGVPPDADYGVDDFRRDAARAVASVLARGRVPVIAGGSNRYLEALLDGEGG
SFRERHELCFLWVDSRAPALHRYVRHRVDRMVEQGLVGEVRGLFRLDDADYSRGIRRSIG
VPEMDAYLRQEATGALLTHGDKYKVALLASAVGEIKANTWSLARRQLRKIHRLRGLPGWS
LRRLDVTRVLELKVEARSEAECAAAWEADVIAPAAREVGMFLHGGGNVVESGREEQPVVV
EKMEVAAVGGAGAAAAAEKWCGRRLLETTAAYHGMEAAAAV*
>LOC_Os05g47840.1|Osativa
MTSVATRIATLVRAAAAASRPLRLHRRPGGEDTRMVVIVGATGTGKTKLSIDAAKVIGGE
VVNADKIQLYDGLDVTTNKVSLADRRGVPHHLLGAIRPEAGELPPSSFRSLAAATAASIA
ARRLVPVIAGGSNSLIHALLADHFDASAGDPFSPAAAFRHYRPALRFPCCLLWVHVDEAL
LDEYLDRRVDDMVDAGMVEELREYFATTTAAERAAHSGLGKAIGVPELGDYFAGRKTFSE
AIDDIKANTRVLAAAQVSKIRRMSDAWGWPIHRLDASDTVRARLTRAGSAAESASWERDV
RGPGLATIRSFLADQSPPPRSEGTNDYLYAMETEPEPPPPPTLPPRLLRLPRMQYCDMVG
*
>LOC_Os06g51350.1|Osativa
MQYGCRRPAVWKRSWSPAAAAATKNKVIVISGPTGAGKTRLALDLAKRLSGEIISADSVQ
VYRGLDVGSAKPSSSDRAAVPHHLIDILHASDDYSAGDFFHDARAATDHLLARARVPIVA
GGTGLYLRWYIYGKPSVPQSSMDVTSAVWSELSRFRDTGRWEEAVDLVANAGDPKARDLS
VNNWSRLRRSLEIIRSSGSPPSAFSLPYNAYNLNHHRRLSLTNQADQPTELELDYDFLCI
FLACPRVELYRSIDLRCEEMLADTGGLLSEASWLLDIGLSPGMNSATCAIGYRQAMEYLL
QCRHNGGSSSPQEFLEFLTKFQTASRNFSKRQMTWFRNEKIYQWVDASQPFDAIAQFICD
AYHDRAARLVPDSLEMKRESCRHESRDLKTYRSENRVFRGDDDCCHVLDWITRTQRK*
>LOC_Os07g11050.1|Osativa
MATSLSLAPKPAAVAVAAAAIPRLVPPPSIDMSALSPPPPLVSVSRSMVAKHKAVVVMGA
TGTGKTRLAVDLALQFGGEVINADKLQLHRGLDVATNKATADERAGVPHHLIGVAHPDEE
FTAADFRRAASRAAAAVAARGALPIIAGGSNSYIEELVDGDRRAFRDRYDCCFLWVDVQL
PVLHGFVGRRVDDMCGRGMVAEIEAAFDPDRTDYSRGVWRAIGVPELDAYLRSCAAAGGE
EERARLLANAIEDIKANTRWLSCRQRAKIVRLDRLWRIRRVDATEAFRRRGGAANEAWER
HVAAPSIDTVRSFLHGEFTTAAETTAAPVPPPPFLPMFALAAAGAGV*
>Pp1s137_19V6.1|Ppatens_v1.6
MSTTAVVHLHSAASAVTPLWSGAREPSAPEPAIVRPTVRCFNRSSGAARASFTGVDLGKC
RAWRRGLTTPFRCVATPERRASSVGKAVSQDASRLQFPFSSLDYPDFNRTAFVEPDVSVR
HHGDRSVVEKNPPSTKLVQAPRRSVKPRVILIAGPTAVGKTRLSIELAKTLGGEVINADS
VQVYQGLDVGAAKASLEERQGIPHHVMDLVPPTVEYSYEQFLRDARSATEHILAKGLVPI
VVGGTGMYMRWFMQNRAGITSHPFEDEDLTGEFDARAEDDWDYDFQCYFLYQHRADLYPR
VDIRCEQMIPALLEEAAWLLNLGVRPQTNSASKAIGYEEAMELLLEARQADGVISQERFL
KFVALFQHNSKGLVRKQIAWFRTHSRSEVRKFRWLQAGGPVEEMMEALVEEYARAPGQPT
LIASGEELKTRSMKEQKRMKSYKPTLKIYSDAAAVAGCLAWIKSTQGGRREPSGRLN*
>Pp1s137_3V6.1|Ppatens_v1.6
MSTTAVVHLHSAASAVTPLWSGAREPSAPEPAIVRPTVRCFNRSSGAARASFTGVDLGKC
RAWRRGLTTPFRCVATPERRASSVGKAVSQDASRLQFPFSSLDYPDFNRTAFVEPDVSVR
HHGDRSVVEKNPPSTKLVQAPRRSVKPRVILIAGPTAVGKTRLSIELAKTLGGEVINADS
VQVYQGLDVGAAKASLEERQGIPHHVMDLVPPTVEYSYEQFLRDARSATEHILAKGLVPI
VVGGTGMYMRWFMQNRAGITSHPFEDEDLTGEFDARAEDDWDYDFQCYFLYQHRADLYPR
VDIRCEQMIPALLEEAAWLLNLGVRPQTNSASKAIGYEEAMELLLEARQADGAGGPVEEM
MEALVEEYARAPGQPTLIASGEELKTRSMKEQKRMKSYKPTLKIYSDAAAVAGCLAWIKS
TQGPILSPARASGQCRQILARLLGVGTAAVDSRRLAETAPVSGRFLKLGMCFTTLSRRFG
GSFGKVQTSRLRNCVASGRRDGGRQWNTHRCHILLQGRPVIATVLGMVPCSLEPLPQEVG
*
>Pp1s14_391V6.1|Ppatens_v1.6
MWTQRAACPCLSSRSGESVAGGNGLQQCKDLWTPKLGMVRRVELRQSKKLVVRAKLAVGD
ESRQTQFLKEGVETNTRNVKCLEFAGGPDNLDGSPTKAFSRGTQKGRVVVIAGPTAVGKS
RIAIALAKQLGGEIISADSIQVYKGMNVGSAKTPLIERQGVPHHLLDMVCPTEEYSASRF
LEDARAATDRVLDRGRVPIIVGGTCTYLRWFMNGNAGAPKATSEVGATIDGDIRRLIGRP
GSWETAVHRLAQAGDLTTTNSLARNPTNANMLRRAIEVVTPWGAFHNLYTCMLNHMDGSE
WDYDYDFQCYFLYQHRAELYHWIDLRCEQMLADPRGLLQEASWLLDLGLMPDSSSASRGI
GYQEAMEFLMECRKAGGMATEKRVLEFLSAFQHVSRSLVKKQLTWFRSDQHSDVKQFHWI
DASQSTEKILEAMRKEYWRPPGYPSELRGSDDRKHASYKEGKVLKYYKVENRIFTNSAAI
ANVLKWVKQTQVDRRFQQNVVRF*
>Pp1s280_8V6.1|Ppatens_v1.6
MWTSRACTCLSSRSGELVAGGNYGRQHWEDRFSSVERGGAERMELVVVRAKVAVGENGWS
ARLLTEAGGGASKLACLKFAGTLDKVDSRSSGKVTGLGTQKGRVVIIAGPTAVGKSRVAI
DLAKQLGGEIISADSIQVYQGLNVGSAKTPLHEREGIPHHLVDIVPPTEEYSASQFCKDA
RDATKLVLDRGRVPIVVGGTCSYLRWYMNGKTGASYPSSQQVNAAIEGKIRRLVSHSRGW
EFAVHMLAQAGDPDTAYNLARNDWHRFGQALQAILVSGQSRGVFPSPHNYKLDHTDGSEW
DCNYDFQCYFLYQQRAELYRWIDLRCEHMLVDPRGLLQEAAWLLDIGVMPDTSSASRGIG
YQEAMEFLVDCRRTGGNTTEERFLAFLSGFQHISRSLVKKQLKWFRSDQHSDVKQFHWID
ASQPTDQILEALRKEYWRRPGYPSELKGSDAMKEASYKEGKTLKHYKAKNRIFTDSTVIS
PVLRWVKQTQGGRSLSSRNLVRF*
>Pp1s341_1V6.1|Ppatens_v1.6
MITGAAGRSQFEIYWEIQVSSIFNKLIGKWRWGNNERKRWEEWWSCRERIGVESMVKKKV
RLVVRANVTVEKSDKQVRLLTEAGGAAGTLGCLELSGRLDTRSNGKVTSLGTQRGRVVVI
AGPTAVGKSRVAIALAKQLRGEIISADSIQVYKGMNVGSAKTPLLEREGVPHHLLDMISP
MEGTEYSASRFLKDARAATKMVLDSGHVPIVVGGTCTYLHWYMNGEARAPKPSPKSNAAN
KERIERLVDRPGDWEFAVHTLAQAGDPATAYSLCRNDWPRLRRALEGILETQTVGWQSDQ
CMKVQISGQSGGVSTKPHNYTLDNMDIPEWDYDYDFQCYFLYQNRAELYRWIDLRCEQMI
AEPQGLLQEASWLLDLGLLPNTSSASRGIGYQEAMEFLVECRGTGGITTEEKFLAFLSGF
QHVSRSLVKKQLRWFRSSHDSAVKQFHWIDASQPTDQILEALRAEYLRRPGYPSELKGSN
ALIDASYKEGKTLKYYDAKNRIFTSSSTIAPVLRWVKKTQGDLRPIPRRFVTV*
>Pp1s64_135V6.1|Ppatens_v1.6
MWTQRAACPCLSSRRGELVVGINWQQQCKDFWDPKLVMVDLQPNVLGMARAKVAVGNGGR
QAGLLKEGGETTATTTTTRKIGCLEFAGRPDNVDRSTTTMTGVETQKDRVIVIAGPTGVG
KSRFAINLAKQLGGEIISADSIQVYNGMNVGSAKTPLHEREGVPHHLLDIVPPTEEYSAS
RFFKDARDATELVLARGRVPIVVGGTCTYMRRYMSGKALAPKATPEVSAVIEAEIRRLVS
RPGDWEMAALRLTKASDPANAYSFARNDWYRLRRALEVTMPRRAFPKQHNYTVDHMDGLE
WDSDYDFQCYFFYQHRKELYHCIDLRCEQMIANPRGLLQEASWLLDLGLTPDSSFSSRGI
GYQEVSSTILHWRM*
>Pp1s96_115V6.1|Ppatens_v1.6
MYMLTHRAQACLCNCTGGLKLFRGVSSLPNGGICLPKFFSYQCANWGTIGWNTSSVGDSS
RDRVLCSKVGPRITLCDSYCAPNSKLGRVRSDGSLNNFVRAFVGETIAKTAGAVGSGKES
AMAEDNVEDTDVRGRKGRVVIIAGPTGVGKSRLALALAKRLRGEIISADSVQVYRTLDVG
SAKTPVDEREGIPHHLIDIVDPSQDYTAGYFYDDARAATELVLTKGSVPIVVGGTGMYLR
WYMTGKVGAPKATKEVFVAVEEEVDRLIKEGGGWDDALRMLADAGDLTTGPSLARNDWYR
LRRALEIIKTSGQPRSAFSKLRNCDPDAATEGASWDYDFHCYFLYQPRSELYQKVDLRCE
QMAQEGLLDEASSLLDSGLQPNSNSASRSIGYQLAMEFLMECRQVEGAATEERFFLFLEE
FQRHSRNYVKRQLTWFRNKGQSEQMFNWIDATQPLEVMVDALAKEYERPNEVVSDVLKAA
SVVTKESSYKEENLLKRYRTQNRIFTSNSEALKRTLQWIRDTQCLWRNSSTVDDLQKRME
SSLTTSM*
>Q10XN7
MTLITICGPTATGKSGLALDLAHRLGSIILSADSRQIYKYFNIGTAKPTIKEQQLVSHYL
IDICEPTEILTLAEYQKQAQSFIQSPGSQTDVVLPTLLVGGTGLYIKAIVKGLKIPRVGP
NEKLRSQLANLGQKQCYKMLQQVDQVAVEKIHPNDVVRTLRALEVFYVSGKPISQQQGED
LPNYPILQIGLDCDVEVLGERIRDRTEKMVEVGLVEEVKCLCEKYGEKLPLLNTLGYAEM
KQYLAGDISLAEAIKATVLHTRQFAKRQRTWFRGYPEIEWFDGNAPNLLDKVWERVREFT
RILAEKTQE
>Q2JK09
MRITLENGIPAAAASDRTEWPGLIVIAGPTATGKSRQALLLAQRLGSPLLNADSRQVYRE
FDIGTAKPTPAEQALWPHELIDIVDPCHTYTVAEFQQAAQARIAEAHRQGQTPILVGGTG
LYIQSVTAGLGIPAVPPQPQLRRQLETWPPEIRYAWLQQLDPVAAQHIHPHDAVRTLRAL
EIVYTTGKPASSLRRAHPPHYPILILGLRCPMPRLEQRIARRTAEMMERGWIEEVKTLRE
RYGPDLPLLQTLGYAEIGAYLEGRIPEAELQPLIVRRTRQFAKRQMTWFRAMLGIQKGHA
YGTLSGRGRCVALWLDCEAEDLPEQIWKQVKAWMAAPTTVETSPAAAEHRLFDP
>Q3M9L2|Avariab
MRLHIILGPTSTGKTDRSVVLAKQTKAPVIVLDRIQIYQELATGSGRPLIDELEGTTRIY
LEERQLADGNLNTLESLSLTLQHIDRLSSQHKLLILEGGSISLCTALWKSRILENYQTTI
EYVKVENEELYQSRLWRRMQNALISNPRRPSLIEELSRVWQDPHKLAFVQTVVGYDVLIH
WCQKYNLSPDQMWKSFQDNSFYINLIQEMFLAYIQYSQNQRKVFDQLVVEYQQKGALFAS
TVKF
>Q3MA53|Avariab
MTKLIVICGATATGKSGLALNLAMRLGSVILSADSRQVYREFDIGTAKPTLAEQKAVPHY
LIDICTPRETMTVADYQEQAQALINSLPVSPLLLVGGTGLYIRSIVQGMKIPRVAPNYEL
RSQLESLGQTTLYGILQQVDPVAAQKIHPHDPVRTLRAVEVFYVTGIPISAQQGENPPDY
PILQIGLDCEMERLSERIHKRTEQMIADGLVGEVEYLCQKYGADLPLLNTLGYQEIKQYL
AGEISLEAAKELIVLHTRQFAKRQRTWFRAYPQIEWFNADDADLLDIVWQRIQQ
>Q7MBC1
MKKIVVVCGPTAAGKSQLGMHLAQHLGVPVLSADSRQVYREFDIGTAKPTREEQRRVEHC
LIDVAWPTEHFNVARYRELADAEIDRLTRQGKPALLVGGSGLYLRAVSGGLEPPAVPPDP
ALRARLAVERLDALYQRLQQLDPESAGRIHPNDQVRIERALEVCLTTGQPLSAQRRLRAR
DFSLLALGVGSGREALVRRIEQRTHRMIEAGWLEEVEYLRAKYGPDLPLLSTLGYAELGA
YLEERWDLAEALQQIVVHTRQFAKRQMTWFRAEPDVHWLDESAGRQTLEQQSIEQVERFL
AG
>Q7TU25
MFQPKPLVIVLIGPTASGKTELGIEIAKYFNLNIHNVDSRQLYRFMDIGTAKPTKEQQKT
IKHFLIDLEEPSSQVNAKQFQEIATKSINRELNQNRIPFLIGGSGLYMNSIIKGFFAPNV
PPQKVLRSQFEKLGQEKCWELLKICDPVLTKKINYADQVRTIRALEVFYVTGKPISSQKF
QNPPPWKILELGLYREDLKERIFKRTKNMFEFGIIDETKKIINQYGSNLPLLETIGYREA
KDVIKENLKLEKAIEITTTKTIQFAKRQKTWFRNKNNPIWLNNKNLLKDAIINIKHALR
>Q8CWM5
MGDAGLIVIGGATATGKTALAIALAQQLNSVILSADSRQVYRGFDIGTAKPTPAQQQQVR
HHLIDICDPRETLTLAIYQAKAQALIAHYHAQGITPLLVGGTGLYIRSITQGLTMPQVPP
QPHLRAQLMALGQQECYQWLQQVDPVAAQRIHAHDQVRTLRALEVYYTTGVPLSQQQRRE
PPPYRIWYFALTGGDRQQERCRIEARTQEMLAMGWLDEIQQLQRQYGEDLPLLDTLGYRE
MRQYLRGEVTLAEAIALTVQHTQQFAKRQRTWFRAEPDIHWLQATTLEAQLAEIQAQFTL
CPKTTATKRRMS
>Q8GIT6
MESRLKPGLIVLCGPTAAGKSSLAIAIAQRLGSPILSADSRLVYRDFNIGTAKPTPAEQQ
QVPHYLMDLCDPRQVFTVGDYQDCAVPLIQQLQEKGMLPLLVGGTGLYIKAIVNGLRFPR
IAPQPKLRSQLQALGQPLCHALLQRVDPVAGDRIHVNDRVRTLRALEVFYVSGDRLTDLQ
QEQPPSYPILQIGLDSDRLEARIQQRTQQMLTSGFVEEVQGLCDRYGSDLPLLNTLGYRQ
VCAFLQGSLSRSELPEQIVLQTRQYAKQQRTWFRADSSIQWIDAEASNRLERALDLIERF
RKSEGV
>Q8YLN2
MTKLIVICGATATGKSGLALNLAMRLGSVILSADSRQVYREFDIGTAKPTLAEQRAVPHY
LIDICAPRETMTVADYQEQAQALINSLPVSPLLLVGGTGLYIRSIVQGMKIPRVAPNYEL
RSQLASLGQTTLYGILQQVDPIAAQKIHPNDPVRTLRAVEVFYITGIPISAQQGENPPDY
PILQIGLDCEMERLTERIHKRTEQMITDGLVGEVEYLCQKYGAELPLLNTLGYQEIKQYL
TGEISLEAAKELTVLHTRQFAKRQRTWFRASPQIEWFNADHPDLLDIVCQHIQQP
>Q8Z078
MRLHIILGPTSVGKTDRSVVLAKQTKAPVIVLDRIQIYQEIATGSGRPLIDELEGTTRIY
LEERQLADGNLNTLESLSLALQHIDRLSSQHKLLILEGGSISLCTALWKSRILENYQTTI
EYVKVENEELYQSRLWRRMQNALISNPRRPSLIEELSRVWQDPHKLALVRTVVGYDVLIH
WCQKYGLSPDQMWKSFQDNSFYINLMQEMFLAYMQYSQNQRQAFDQLAVEYKQQQALLAS
TVTL
>RFD188_02204|Rfascians
VADGTDATAGDSATTPVAVIGPTAAGKSDLALDLAEELGGEIVNIDAMQQYRGMDIGTAK
VTVPERRGIVHHQLDVLEVTDIATVARYQSAAVADVENIRSRGRRPIIVGGSMMYVQSLL
DEWAFPATDPVVRAKWEAVLERDGVDAIHRALTEVDPDAAASILPTDGRRMVRALEVVEL
TGRPFAASAPVIGEPRWGTVVLGVDRETAELDERIDLRTRRMFDSGLLDEVEALLELGLR
DGVTASRAIGYAQALDVLAGEYDVDHARERTFIGTRRYVRRQRSWFRRDERVRWLDGASP
TLRSDALSAIELG*
>RFD188_04924|Rfascians
MAQTQARFDRVRWEPGVYAIVGATGIGKSAEASKLALSHSAPIVVADRIQCYSDLLVTSG
RAFDAKVEGLNRVWLDNRTIHQGNFDPDEAFDRLIKVLTSYVDRGEAVVMEGGSISLILR
FAQTISNLPFPAVVNVMPIPDRQHYFAQQCARARQMLRGDSTGRNLLTELAEAWVLGDQH
NFIASVAGLDCVLDWCATHSVTPEELANRDLTTEVLDELAASMGGRYVEHGVLQQEIFLR
TFGAPGVTAR*
>evm_27.model.AmTr_v1.0_scaffold00021.85|Atrichopoda
MGPGTWRCGLRVLQRLECCFYALACPRIAGPLKFQKRRWDYGYGKTIGLKSVRCFCSDAK
NGKKRVIIISGPTGAGKTRLALELAKELNGQIISADSVQVYQGLDVGSAKPSPSDRKEVP
HHLLDILDPSEDYSVGQFFEDARKATKEVIENGYVPIVVGGTGLYLRWYIYGKPKVPKAS
PEIASEVDSELMLLQRNGEWDAAVQLLIKAGDSRACYLPSNDWYRLRRSLEIIKATGSPP
SAFHNPYDYFRKQLESKASDPFCDSISSADASGENLFENLDYEFLCFFLSCPRMDLYRLI
DLRCEEMLKESQGILFEASWLLDMGLLPNTNSATRAIGYRQSMEYLLNCRQDGGRSSAGE
FMAFLSDFQKASRNFAKRQMTWFRNEHIYQWLDASKPMETVLDFIVKSYVDQTISLDVPK
QLRINKDLSTQREVLDMKSYQTRNRHFVQRDDCARILEWIKKTQTQVEHVGDDLGKHLDY
KEIGSSSNRISMEIKGL*
>evm_27.model.AmTr_v1.0_scaffold00025.75|Atrichopoda
MTGQPAMMRLSGCRHRVQATPLARPPRPLRPHLALAWRGSGKDKVVVVMGATGTGKSRLS
IDLAARFPAEIINADKMQLYQGLDIVTNKVPVEERRGVPHHLLGTLDPKSHQDFDCNDFR
DLASQAVLSISSRGHLPIVAGGSNSYIDALVSGPAPGQMRYECCFLWVDAALPVLHQFVS
DRVEDMVEAGLVADVRALFDTSGGRVDFSRGLGKAIGVPEMDRLIKSERQASLSLHERAA
LIREAMEEIKANTCKLACCQLQKIQRLRSLRGWELHRLDATAVLDAADRPSADEAWERLV
VQPSARVVRRFLTATAVAPMPALERAPAGRIA*
>evm_27.model.AmTr_v1.0_scaffold00079.46|Atrichopoda
MALIRVYPLSGIRRGTTPSLSSPPSLHSRNLLCRVSPMEAFSARSQKEPLVVIMGPTGTG
KTKLSLDLATRFSAEIINCDKMQFYKGLDIATNKVSVEDRRGVRHHLLGEFDDRDGEVSA
DNFRSLASEVIASVTERGRIPILVGGSNSYIQALVEEVPLPASDESACIELLRQKTENDL
NRLAFRYDCCFIWVDVKMPVLYEWVSRRVDEMLDAGLFEEVAKFYEPGANYSQGVRKAIG
VPEFDMFLQCFPPGSGQELSMAEERKRLFDKAVSAIKSNTCELAKKQRERIVGLEESGWK
LHRIDATEVFFSGCLAHSGVSSQDSALSSPVSSRVVADIWEEMVVQPTVKIVKKFLEI*
>evm_27.model.AmTr_v1.0_scaffold00095.58|Atrichopoda
MDEHVAYSLINPNPKPKIVVVLGATGAGKSKLAIDLASHFSAEIVNADSMQVYEGLDVLT
NKVTYEERKGIPHHLLGIIGANRDFTSKDFRDMAIPIIEGIWSRNGLPIVVGGTNYYIQA
LVTPFLHDDMIESMDECMIESVDECFHNEPLGEVRPDVTCDSSHDHVNHGYDRLKEIDPD
AAKRIHPNDQRKINHYLHLYGTTGIPPSKLFQGKGSEKWGRSDNFRFDCCFLWVDASLCV
LDTFVEQRVESMINDGLLNEVCEIYQPNADYTRGLRQAIGVREFEEFFRSYHPTQQSCME
TNDIPNPDIRALINSVESNDKVLLCGAIDKMKANTRRLVRRQKRRLNRLMAYFGWNIHYF
DATDFFICKSSESWLKLVVEPCVDTIKSFLSDEATVGIQSEKISNLASRDLWTQYICEYC
GFRVLRGAHEWEQHRQGRGHRRRVARLKRASQTVNMQTQLPDDSSC*
>Cre17.g717350.t1.2|Creinhardtii
MSDPAAPAAAAAANAAADGAAAAPQPPARRKPMVVIVTGPTAVGKTAISLQLAQRLRGRA
AEAEAGTELEAVAAVVAEGGRGEVISADSVQVYRGLDVGSDKLPVCERQGVPHHMIDVRD
PLEDFSAGEFFECARPVAEDIVRRGGVPLVVGGTGLYLRWFVVGKGGAPRATPEALAAVV
AAMQAAWAAAAEDKARRRQQQQQAAGGEGEGEGVGAGVPEGEAAAASAATGAAVASAAAA
AVAASPTATTTAEALAAAAEAAGAAGGLTEDEKWEAAAALLREWGDEVAYARIRAERNNY
YRLERALSILAMHPGSRLADFEPKLDAPLADLDYDFRCFFLHRPRLSLYDRIAARVEDMV
CAPGGGLLEEAALLLRLGLQPGDNMAAKAIGYRQAMEWLLAARAAGRRVGLVQLAALHSA
ICQATHKLVRAQMTWFRDDSMYKWVDVEGRTVTEVVEELCGELAKPLHEGGCGDSGRLSK
EEQKAIMRYRPKLRILTEAATAGAAAAAAKADTAAAAASAAAAPAPAADAASPGATAAAP
APTPALAEAAIGQRGQTSKPFRPKPKSKAQLAAEAAAEAAAEAERLLQPLLDRINDVLLP
GLPEEAVAKATARAAAGKGAGGEGGEEEEEGGGAKGGGKRPRGD*
>MA_158851g0020|Pabies
MQVYRDLRIITARPSPEEEARVPHRLYGYCDAAVNCSAGTWVADAAAVLAEARTAGRLPI
FIGGTGLYFKALTRGLSAVPPIPSEVRDSVRARMERDGAEALHAELARHDPVSGAKLKPR
DSARIARALEVIEATGRALPDWHSEGLPPLLEPGGVKAIFLAPDRKELYARINARFESML
EKGALDEVAALAARKLDPMLPAMKAHGVPAMIRYLAGEISLEQAIYTGQIDTRHYAKRQY
TWFRHQLPEFEWIVPGEAASRFREWSLH
>MA_20274g0010|Pabies
MLWGSTPPSPLLLKRASALVCSGDDDLKTSKRTFSICSNAGNVNDLHKRCDNDVQNISNQ
FDEVEEIDPIPTNGFCPNDLIKGSANDLHKKCDDDVRNTSNQFDQVEEIDPIATNGLHPN
DFSKASANDLHKRCDDDVRNTSNQFDQVEEIDLIATNGPHPNDFSKGQKWDAADSFRYDC
CFLWLDASLPVLDKFVEDRVDFMIEAGLLEEVSAFYDPKADYTHGLWQAIGLREFEEFFN
AFPPEDNGQEIEKLDKGRHKILLDAAIEGMKTNTRQLVRRQKLRIDRLKTFFGWNLHRLD
STKALETSGCLGTGE
>MA_54217g0010|Pabies
MEVFILYFLVAGQKWGRADSFRYDCCFLWVDASLEVLDKYVEHRVDSMIEAGLLQEVSAF
YDPKADYTHGLQQAIGVREFKEFFSAFSPGSKLAPFSCREVTSCGPSADILADYCDVDSL
APSEASSQEIAEFDKESHKILLDAAIERMKTNTCKLVRKQKRRLNRLKTFFGWNLHQLDS
TAALETFSCMLEIPSQCVIFLLVCDLIDSTVYMYSFFLLFSCDGILLPGAYYHLYYVFIK
CIWCSWFLYITKEVENLSQIFALGLLRRL
